# Supplementary material for: Convergence of pathway analysis and pattern recognition predicts sensitization to latest generation TRAIL therapeutics by IAP antagonism
Source: Cell Death Differ. 2020 Feb 21;27(8):2417–32. doi: 10.1038/s41418-020-0512-5 (PMC7370234; doi:10.1038/s41418-020-0512-5)
Supplement: Supplementary file 6 — Supplemental table 1 [file 41418_2020_512_MOESM6_ESM.xlsx]

## Sheet: Sheet1
	Protein expression in melanoma models
		DR4 [cell surface antigen density]	DR5 [cell surface antigen density]	FADD [µM]	Procaspase 8 [µM]	Bid [µM]	Bax [µM]	Bak [µM]	Cytochrome C [µM]	SMAC [µM]	Apaf-1 [µM]	Procaspase 9 [µM]	Procaspase 3 [µM]	cFLIP [µM]	cIAP1 [µM]	cIAP2 [µM]	Bcl-2 [µM]	Bcl-xL [µM]	Mcl-1 [µM]	XIAP [µM]
	WM1366	3655.17	1085.51	0.0439142	0.0488166	0.140508	0.309918	0.467192	3.85968	0.277681	0.0910222	0.00235488	0.199106	0.0411379	0.0345713	0.0167492	0.139457	0.164004	0.0812849	0.0492963
	SkMel5	310.53	374.26	0.18438	0.027863	0.190157	0.257174	2.42003	5.239	0.533746	0.26218	0.00666528	0.146335	0.0872942	0.0371934	0.0313269	2.27007	0.137721	0.0671039	0.0700279
	SkMel2	18.11	1145.4	0.212631	0.303372	0.19661	0.236534	0.764184	5.45087	0.239685	0.23367	0.00703723	0.300891	0.130249	0.0697076	0.0638631	0.184086	0.0760704	0.0399908	0.0518255
	Malme 3M	147.6	6593.06	0.229593	0.305217	0.182561	0.240099	0.943526	7.56461	0.363981	0.402373	0.00475968	0.251205	0.165088	0.0291411	0.0328305	0.13517	0.0886923	0.0359695	0.0443342
	WM3211	0	8016.71	0.383667	0.224386	0.0635199	0.154784	0.86543	4.34209	0.105036	0.286903	0.00273007	0.211536	0.103591	0.0247247	0.0183373	0.355983	0.0681319	0.030461	0.0458041
	MeWo	132.03	642.1	0.415005	0.135514	0.115453	0.191966	0.724718	5.04504	0.135958	0.396397	0.00262354	0.193672	0.126576	0.0177566	0.0190087	2.38545	0.0718679	0.029809	0.0464344
	WM1791c	398.09	4675.4	0.0880398	0.0399755	0.0973623	0.170235	1.03241	2.89498	0.320344	0.46438	0.00360023	0.160779	0.0929295	0.0462832	0.0747744	0.154796	0.0906324	0.0455682	0.0406547
	Mel Juso	268.96	208.98	0.262934	0.0804274	0.192117	0.29579	4.78435	8.53877	0.348009	0.212393	0.00851972	0.317972	0.0893635	0.0677388	0.0428635	3.27234	0.119875	0.0498076	0.066225
	WM3060	64.95	6366.31	0.17051	0.0513343	0.081101	0.213326	2.77817	3.65724	0.198225	0.685905	0.0139458	0.28904	0.129334	0.0620008	0.0485066	0.30058	0.098594	0.0619903	0.0554809
	WM115	160.29	3655.55	0.159268	0.158541	0.0677866	0.159785	0.622313	4.33559	0.108085	0.440359	0.00647236	0.287721	0.154791	0.0740675	0.0672556	0.224379	0.0495336	0.0549822	0.061191
	WM35	127.11	2346.69	0.0877667	0.0584204	0.0610258	0.231942	1.22233	3.83662	0.143408	0.227904	0.0129841	0.37697	0.133594	0.0560857	0.0527226	1.0921	0.0952095	0.0469878	0.0452262
	SkMel147	2688.98	7975.71	0.293767	0.124786	0.0744392	1.82257	0.40285	6.61824	0.288111	0.112512	0.0144586	0.403768	0.215258	0.0354877	0.0951695	0.569739	0.30842	0.0422046	0.0747062
	WM793	213.157	12188.1	0.147668	0.161125	0.0516276	1.4671	0.467529	9.28941	0.110976	0.052444	0.00453497	0.425815	0.270334	0.0246858	0.0439425	0.223095	0.252669	0.0745577	0.0680777
	WM852	2531.91	7888.91	0.130556	0.122424	0.0221866	0.391304	0.349382	1.47923	0.095393	0.0888946	0.0244262	0.145778	0.239546	0.0259099	0.0516432	0.132807	0.11711	0.0548019	0.0509846
	WM1346	5638.04	4987.24	0.379	0.246159	0.0778204	1.088	0.661599	8.71087	0.231656	0.156544	0.0269837	0.608361	0.118079	0.0184376	0.0658063	0.15217	0.545804	0.111382	0.0625454
	WM3248	4680.15	7299.1	0.102084	0.207053	0.0746946	1.44217	0.725827	11.4198	0.135293	0.29337	0.0180638	0.243151	0.356344	0.0289406	0.0624798	0.186247	0.136194	0.0756191	0.0631616
		DR4 [cell surface antigen density]	DR5 [cell surface antigen density]	FADD [µM]	Procaspase 8 [µM]	Bid [µM]	Bax [µM]	Bak [µM]	Cytochrome C [µM]	SMAC [µM]	Apaf-1 [µM]	Procaspase 9 [µM]	Procaspase 3 [µM]	cFLIP [µM]	cIAP1 [µM]	cIAP2 [µM]	Bcl-2 [µM]	Bcl-xL [µM]	Mcl-1 [µM]	XIAP [µM]
	3D WM1366	13360.8	0	0.0162473	0.0891932	0.101029	0.0980042	0.564152	5.57899	0.075527	0.300248	0.0116506	0.099226	1.16435	0.00855289	0.0107129	0.21098	0.0456622	0.0392337	0.0654451
	3D SkMel2	56479.4	7.02228	0.0488036	0.0589	0.0906415	0.250468	1.88711	10.4531	0.230586	0.313544	0.00376369	0.164634	0.577442	0.0393642	0.0104081	0.282783	0.0557806	0.0203963	0.0455268
	3D Malme	200	4000	0.0477981	0.0575359	0.0892939	0.492022	1.01984	10.5328	0.165236	0.174441	0.00308209	0.129506	3.1563	0.0289853	0.00689916	0.0833423	0.0185272	0.00813585	0.0339412
	3D Mel juso	4968.33	0	0.0161377	0.0269359	0.0427557	0.433607	1.20125	20.3769	0.119807	0.205992	0.0037232	0.131755	1.14734	0.0203583	0.0134415	0.254225	0.0387791	0.0152909	0.0410975
	3D MeWo	0	10000	0.0432168	0.0119042	0.0123605	0.430672	2.48461	9.1279	0.0876626	0.36814	0.00192485	0.115182	0.373721	0.0291224	0.040041	0.705383	0.0502033	0.0109403	0.0406877
		DR4 [cell surface antigen density]	DR5 [cell surface antigen density]	FADD [µM]	Procaspase 8 [µM]	Bid [µM]	Bax [µM]	Bak [µM]	Cytochrome C [µM]	SMAC [µM]	Apaf-1 [µM]	Procaspase 9 [µM]	Procaspase 3 [µM]	cFLIP [µM]	cIAP1 [µM]	cIAP2 [µM]	Bcl-2 [µM]	Bcl-xL [µM]	Mcl-1 [µM]	XIAP [µM]
	M10	2730.25	3368.75	0.0354616	0.0874162	0.0472013	0.435147	1.89916	10.3483	0.0953745	0.290402	0.00393656	0.172837	0.12871	0.0270296	0.0203127	0.944301	0.136806	0.0741493	0.058049
	M20	561.272	1047.08	0.0524141	0.132356	0.0397835	0.764325	2.8691	6.82871	0.790986	0.245506	0.00568751	0.175313	0.1303	0.0408198	0.0135346	0.00506994	0.0883869	0.034227	0.0491431
	M32	6796.97	3981.2	0.0464083	0.0392099	0.0673088	0.291378	2.44511	6.50933	0.462934	0.229453	0.00362254	0.241518	0.120545	0.0412304	0.0160546	0.0133261	0.258734	0.200394	0.0442741
	M34	477.683	2266.78	0.0393013	0.0531022	0.0379792	0.292521	1.09567	5.11892	0.102406	0.22947	0.00163878	0.0977798	0.0774139	0.026546	0.0142069	0.00246279	0.0826368	0.03845	0.0321329
	M45	527.598	651.294	0.0526893	0.122366	0.0399566	0.572738	1.46619	7.57405	0.207069	0.264893	0.00231784	0.147044	0.0835732	0.0577128	0.0302001	1.84953	0.0955761	0.0199783	0.0901413
		XIAP [µM]	Procaspase 3 [µM]	Cytochrome C [µM]	Mcl-1 [µM]	cIAP1 [µM]	Bax [µM]	Bid [µM]	Bcl-xL [µM]	SMAC [µM]	FADD [µM]	Bak [µM]
	3D M10	0.0643118	0.0814249	18.7869	0.0365371	0.0301698	1.60598	0.027352	0.0885042	0.165236	0.0257902	0.937361
	3D M32	0.11471	0.0649162	2.78702	0.0315151	0.0182636	0.628679	0.0263984	0.25418	0.190071	0.0156084	0.632597
	3D M34	0.194548	0.0786226	2.2492	0.0115096	0.0112494	0.584733	0.0179718	0.154191	0.0596881	0.0130023	3.67386
	M51_1	0.0516795	0.211489	16.7527	0.0519238	0.00797369	0.422105	0.0656935	0.112559	0.280673	0.0462469	1.02119
	M51_2	0.0330454	0.113536	11.4602	0.0553455	0.00869891	0.847821	0.0391618	0.153534	0.638027	0.0275122	1.9298
	M54 2D	0.0904582	0.128384	3.24885	0.0600477	0.00955214	0.746609	0.0443337	0.1465	0.26654	0.042616	0.951868
	3D M51_1	0.0316533	0.186621	14.8384	0.035268	0.00421595	0.379406	0.0539217	0.0917224	0.404527	0.0317406	1.45254
	3D M51_2	0.0440556	0.156054	9.81341	0.0370869	0.00534306	0.803241	0.228306	0.178105	0.407612	0.0452212	1.46882
	3D M54	0.0891638	0.137437	2.80374	0.0228308	0.00596901	0.509472	0.0385753	0.082887	0.378395	0.0259847	1.39272
