# Supplementary material for: Convergence of pathway analysis and pattern recognition predicts sensitization to latest generation TRAIL therapeutics by IAP antagonism
Source: Cell Death Differ. 2020 Feb 21;27(8):2417–32. doi: 10.1038/s41418-020-0512-5 (PMC7370234; doi:10.1038/s41418-020-0512-5)
Supplement: Supplementary file 7 — Supplemental table 2 [file 41418_2020_512_MOESM7_ESM.xlsx]

## Sheet: SKCM-TCGA metastatic patients
Patients demographics and clinical information
Age at diagnosis (years)
Mean	56.2
Median	56
Range	15 - 87
Gender	Value	%
Female	136	37.2603
Male	229	62.7397
Ethnicity	Value	%
White (non-Hispanic or Latino)	342	93.6986
White (Hispanic or Latino)	7	1.91781
White (ethnicity not reported)	4	1.09589
Asian	5	1.36986
Black or African American	1	0.273973
Not reported	6	1.64384
Disease stage at initial diagnosis	Value	%
Stage 0 - II	164	44.9315
Stage III - IV	165	45.2055
Not reported	36	9.86301
Clark level at initial diagnosis	Value	%
I - III	83	22.7397
IV - V	159	43.5616
Not reported	123	33.6986
Overall survival from initial diagnosis (months)
Median	80.6
Range	2.6 - 357.1
